# Supplementary material for: Diversification processes in Gerp's mouse lemur demonstrate the importance of rivers and altitude as biogeographic barriers in Madagascar's humid rainforests
Source: Ecol Evol. 2023 Jul 4;13(7):e10254. doi: 10.1002/ece3.10254 (PMC10318617; doi:10.1002/ece3.10254)
Supplement: Supplementary file 1 — Appendix S1 [file ECE3-13-e10254-s001.xlsx]

## Sheet: S1 - Sample information
Species	Individual ID	Locality	Latitude	Longitude	Altitude (m)	Collection date	Collector	Developmental stage	Sex	final VCF	BEAGLE	G-PhoCS	Note	NCBI BioSample accession	Reference
Microcebus murinus	Mmur_RMR44	Andranomena	-20.15	44.55	40	26/12/1996	RM Rasoloarison	NA	male	1	0	0	Outgroup	SAMN12641378	Poelstra et al. (2021)
Microcebus murinus	Mmur_RMR45	Andranomena	-20.15	44.55	40	26/12/1996	RM Rasoloarison	NA	female	1	0	0	Outgroup	SAMN12641379	Poelstra et al. (2021)
Microcebus murinus	Mmur_RMR49	Andranomena	-20.15	44.55	40	26/12/1996	RM Rasoloarison	NA	male	1	0	0	Outgroup	SAMN12641380	Poelstra et al. (2021)
Microcebus gerpi	Mger_08y08_fina_S12	Sahafina	-18.8106	48.9805	NA	2008	GERP	NA	male	0	0	0		SAMN31848060/SAMN31848061	This study
Microcebus gerpi	Mger_09y08_fina_S12	Sahafina	-18.8106	48.9805	NA	2008	GERP	NA	male	0	0	0		SAMN31848062/SAMN31848063	This study
Microcebus gerpi	Mger_01y09_fina_S12	Sahafina	-18.8106	48.9805	NA	2009	GERP	NA	female	0	0	0		SAMN31848064/SAMN31848065	This study
Microcebus gerpi	Mger_02y09_fina_S12	Sahafina	-18.8106	48.9805	NA	2009	GERP	NA	male	0	0	0		SAMN31848066/SAMN31848067	This study
Microcebus gerpi	Mger_03y09_fina_S12	Sahafina	-18.8106	48.9805	NA	2009	GERP	NA	male	0	0	0		SAMN31848068/SAMN31848069	This study
Microcebus gerpi	Mger_f01y18_anja	Anjahamana (east)	-18.3863	49.0108	324	2018-08-05	R Rakotondravony & VST Rovanirina	adult	female	1	1	0		SAMN31848070	This study
Microcebus gerpi	Mger_m02y18_anja	Anjahamana (east)	-18.3858	49.0017	345	2018-08-05	R Rakotondravony & VST Rovanirina	adult	male	0	0	0		SAMN31848071	This study
Microcebus gerpi	Mger_f03y18_dobo	Andobo	-18.9024	49.1259	7	2018-08-20	R Rakotondravony & VST Rovanirina & A Rakotomanatena	adult	female	1	1	0		SAMN31848072	This study
Microcebus gerpi	Mger_f04y18_dobo	Andobo	-18.9025	49.1257	7	2018-08-20	R Rakotondravony & VST Rovanirina & A Rakotomanatena	adult	female	1	1	0		SAMN31848073	This study
Microcebus gerpi	Mger_f06y18_dobo	Andobo	-18.8957	49.129	6	2018-08-20	R Rakotondravony & VST Rovanirina & A Rakotomanatena	adult	female	1	1	1		SAMN31848074	This study
Microcebus gerpi	Mger_f07y18_dobo	Andobo	-18.9092	49.1259	11	2018-08-20	R Rakotondravony & VST Rovanirina & A Rakotomanatena	adult	female	1	1	0		SAMN31848075	This study
Microcebus gerpi	Mger_f08y18_dobo	Andobo	-18.894	49.1298	6	2018-08-20	R Rakotondravony & VST Rovanirina & A Rakotomanatena	adult	female	1	1	0		SAMN31848076	This study
Microcebus gerpi	Mger_f09y18_dobo_S2	Andobo	-18.8969	49.1236	13	2018-08-20	R Rakotondravony & VST Rovanirina & A Rakotomanatena	adult	female	1	1	0		SAMN31848077	This study
Microcebus gerpi	Mger_m05y18_dobo	Andobo	-18.9011	49.1269	7	2018-08-20	R Rakotondravony & VST Rovanirina & A Rakotomanatena	adult	male	1	1	0		SAMN31848078	This study
Microcebus gerpi	Mger_m10y18_dobo	Andobo	-18.8969	49.1236	13	2018-08-20	R Rakotondravony & VST Rovanirina & A Rakotomanatena	adult	male	1	1	1		SAMN31848079	This study
Microcebus gerpi	Mger_m11y18_dobo	Andobo	-18.9015	49.1247	5	2018-08-20	R Rakotondravony & VST Rovanirina & A Rakotomanatena	adult	male	1	1	0		SAMN31848080	This study
Microcebus gerpi	Mger_f12y18_fina	Sahafina	-18.8025	48.9419	61	2018-09-15	VST Rovanirina & A Rakotomanantena	adult	female	1	1	1		SAMN31848081	This study
Microcebus gerpi	Mger_f13y18_fina	Sahafina	-18.7994	48.9836	120	2018-09-15	VST Rovanirina & A Rakotomanantena	adult	female	1	1	0		SAMN31848082	This study
Microcebus gerpi	Mger_f15y18_fina	Sahafina	-18.7916	48.9822	86	2018-09-15	VST Rovanirina & A Rakotomanantena	adult	female	1	1	0		SAMN31848083	This study
Microcebus gerpi	Mger_f19y18_fina	Sahafina	-18.7849	48.9618	15	2018-09-15	VST Rovanirina & A Rakotomanantena	adult	female	1	1	0		SAMN31848084	This study
Microcebus gerpi	Mger_f21y18_fina	Sahafina	-18.7877	48.9529	43	2018-09-15	VST Rovanirina & A Rakotomanantena	adult	female	1	1	0		SAMN31848085	This study
Microcebus gerpi	Mger_f22y18_fina	Sahafina	-18.7848	48.9541	28	2018-09-15	VST Rovanirina & A Rakotomanantena	adult	female	1	1	0		SAMN31848086	This study
Microcebus gerpi	Mger_m14y18_fina	Sahafina	-18.7916	48.9822	86	2018-09-15	VST Rovanirina & A Rakotomanantena	adult	male	1	1	0		SAMN31848087	This study
Microcebus gerpi	Mger_m16y18_fina	Sahafina	-18.7959	48.9824	87	2018-09-15	VST Rovanirina & A Rakotomanantena	adult	male	1	1	0		SAMN31848088	This study
Microcebus gerpi	Mger_m17y18_fina	Sahafina	-18.7967	48.9821	107	2018-09-15	VST Rovanirina & A Rakotomanantena	adult	male	1	1	0		SAMN31848089	This study
Microcebus gerpi	Mger_m18y18_fina	Sahafina	-18.7881	48.9528	40	2018-09-15	VST Rovanirina & A Rakotomanantena	adult	male	1	1	0		SAMN31848090	This study
Microcebus gerpi	Mger_m20y18_fina	Sahafina	-18.7872	48.953	42	2018-09-15	VST Rovanirina & A Rakotomanantena	adult	male	1	1	0		SAMN31848091	This study
Microcebus gerpi	Mger_f23y18_vohi	Vohiposa	-18.7631	48.946	100	2018-10-03	VST Rovanirina & A Rakotomanantena	adult	female	1	1	0		SAMN31848092	This study
Microcebus gerpi	Mger_f25y18_vohi	Vohiposa	-18.7654	48.9427	46	2018-10-03	VST Rovanirina & A Rakotomanantena	adult	female	1	1	0		SAMN31848093	This study
Microcebus gerpi	Mger_f26y18_vohi	Vohiposa	-18.7654	48.943	52	2018-10-03	VST Rovanirina & A Rakotomanantena	adult	female	1	1	0		SAMN31848094	This study
Microcebus gerpi	Mger_f27y18_vohi	Vohiposa	-18.7699	48.9429	58	2018-10-03	VST Rovanirina & A Rakotomanantena	adult	female	1	1	0		SAMN31848095	This study
Microcebus gerpi	Mger_m24y18_vohi	Vohiposa	-18.7655	48.944	83	2018-10-03	VST Rovanirina & A Rakotomanantena	adult	male	1	1	0		SAMN31848096	This study
Microcebus gerpi	Mger_m28y18_vohi	Vohiposa	-18.7699	48.9429	64	2018-10-03	VST Rovanirina & A Rakotomanantena	adult	male	1	1	0		SAMN31848097	This study
Microcebus gerpi	Mger_m29y18_vohi	Vohiposa	-18.7732	48.9431	26	2018-10-03	VST Rovanirina & A Rakotomanantena	adult	male	1	1	1		SAMN31848098	This study
Microcebus gerpi	Mger_f30y18_saha	Sahamamy	-18.575	48.9694	296	2018-10-10	VST Rovanirina & A Rakotomanantena & H Rakotondramanana	adult	female	1	1	1		SAMN31848099	This study
Microcebus gerpi	Mger_f32y18_saha	Sahamamy	-18.5744	48.9705	314	2018-10-10	VST Rovanirina & A Rakotomanantena & H Rakotondramanana	adult	female	1	1	0		SAMN31848100	This study
Microcebus gerpi	Mger_f33y18_saha	Sahamamy	-18.5725	48.9713	274	2018-10-10	VST Rovanirina & A Rakotomanantena & H Rakotondramanana	adult	female	1	1	0		SAMN31848101	This study
Microcebus gerpi	Mger_f34y18_saha	Sahamamy	-18.5724	48.9558	417	2018-10-10	VST Rovanirina & A Rakotomanantena & H Rakotondramanana	adult	female	1	1	1		SAMN31848102	This study
Microcebus gerpi	Mger_f35y18_saha	Sahamamy	-18.5616	48.9755	336	2018-10-10	VST Rovanirina & A Rakotomanantena & H Rakotondramanana	adult	female	1	1	0		SAMN31848103	This study
Microcebus gerpi	Mger_f37y18_saha	Sahamamy	-18.5588	48.9754	389	2018-10-10	VST Rovanirina & A Rakotomanantena & H Rakotondramanana	adult	female	1	1	0		SAMN31848104	This study
Microcebus gerpi	Mger_f38y18_saha	Sahamamy	-18.5647	48.9773	312	2018-10-10	VST Rovanirina & A Rakotomanantena & H Rakotondramanana	adult	female	0	0	0		SAMN31848105	This study
Microcebus gerpi	Mger_m31y18_saha	Sahamamy	-18.581	48.968	331	2018-10-10	VST Rovanirina & A Rakotomanantena & H Rakotondramanana	adult	male	1	1	0		SAMN31848106	This study
Microcebus gerpi	Mger_m36y18_saha	Sahamamy	-18.5596	48.9752	375	2018-10-10	VST Rovanirina & A Rakotomanantena & H Rakotondramanana	adult	male	1	1	0		SAMN31848107	This study
Microcebus gerpi	Mger_m39y18_saha	Sahamamy	-18.5635	48.9757	330	2018-10-10	VST Rovanirina & A Rakotomanantena & H Rakotondramanana	adult	male	1	1	0		SAMN31848108	This study
Microcebus gerpi	Mger_f41y18_anja	Anjahamana (east)	-18.3922	49.0012	330	2018-10-30	VST Rovanirina & A Rakotomanantena & H Rakotondramanana	adult	female	1	1	0		SAMN31848109	This study
Microcebus gerpi	Mger_f42y18_anja	Anjahamana (east)	-18.3922	49.0012	330	2018-10-30	VST Rovanirina & A Rakotomanantena & H Rakotondramanana	adult	female	1	1	0		SAMN31848110	This study
Microcebus gerpi	Mger_f43y18_anja	Anjahamana (east)	-18.3503	48.9749	306	2018-10-30	VST Rovanirina & A Rakotomanantena & H Rakotondramanana	adult	female	1	1	0		SAMN31848111	This study
Microcebus gerpi	Mger_f45y18_anja	Anjahamana (west)	-18.3516	48.9676	321	2018-10-30	VST Rovanirina & A Rakotomanantena & H Rakotondramanana	adult	female	1	1	0		SAMN31848112	This study
Microcebus gerpi	Mger_f46y18_anja	Anjahamana (west)	-18.3522	48.968	308	2018-10-30	VST Rovanirina & A Rakotomanantena & H Rakotondramanana	adult	female	1	1	0		SAMN31848113	This study
Microcebus gerpi	Mger_f48y18_anja	Anjahamana (west)	-18.3551	48.9686	326	2018-10-30	VST Rovanirina & A Rakotomanantena & H Rakotondramanana	adult	female	1	1	0		SAMN31848114	This study
Microcebus gerpi	Mger_m40y18_anja	Anjahamana (east)	-18.3925	49.0007	342	2018-10-30	VST Rovanirina & A Rakotomanantena & H Rakotondramanana	adult	male	1	1	0		SAMN31848115	This study
Microcebus gerpi	Mger_m44y18_anja	Anjahamana (west)	-18.3521	48.9681	329	2018-10-30	VST Rovanirina & A Rakotomanantena & H Rakotondramanana	adult	male	1	1	0		SAMN31848116	This study
Microcebus gerpi	Mger_m47y18_anja	Anjahamana (west)	-18.355	48.9683	324	2018-10-30	VST Rovanirina & A Rakotomanantena & H Rakotondramanana	adult	male	1	1	0		SAMN31848117	This study
Microcebus gerpi	Mger_m49y18_anja	Anjahamana (east)	-18.3832	48.9984	NA	2018-10-30	VST Rovanirina & A Rakotomanantena & H Rakotondramanana	adult	male	0	0	0		SAMN31848118	This study
Microcebus gerpi	Mger_f50y18_sako	Ambodisakoana	-19.4969	48.9024	4	2018-12-15	R Rakotondravony & VST Rovanirina & ML Ramilison & H Rakotondramanana	juvenile	female	1	1	0		SAMN31848119	This study
Microcebus gerpi	Mger_f51y18_sako	Ambodisakoana	-19.4966	48.903	NA	2018-12-15	R Rakotondravony & VST Rovanirina & ML Ramilison & H Rakotondramanana	juvenile	female	1	1	1		SAMN31848120	This study
Microcebus gerpi	Mger_f52y18_sako	Ambodisakoana	-19.4969	48.9029	2	2018-12-15	R Rakotondravony & VST Rovanirina & ML Ramilison & H Rakotondramanana	juvenile	female	1	1	0		SAMN31848121	This study
Microcebus gerpi	Mger_f53y18_sako	Ambodisakoana	-19.4969	48.9029	2	2018-12-15	R Rakotondravony & VST Rovanirina & ML Ramilison & H Rakotondramanana	adult	female	1	1	1		SAMN31848122	This study
Microcebus gerpi	Mger_f54y18_sako	Ambodisakoana	-19.4957	48.9038	7	2018-12-15	R Rakotondravony & VST Rovanirina & ML Ramilison & H Rakotondramanana	juvenile	female	1	1	0		SAMN31848123	This study
Microcebus gerpi	Mger_f55y18_bao	Antanambao	-19.6608	48.8492	11	2018-12-20	R Rakotondravony & VST Rovanirina & ML Ramilison & H Rakotondramanana	juvenile	female	1	1	0		SAMN31848124	This study
Microcebus gerpi	Mger_f56y18_bao	Antanambao	-19.6618	48.8506	7	2018-12-20	R Rakotondravony & VST Rovanirina & ML Ramilison & H Rakotondramanana	adult	female	1	1	1		SAMN31848125	This study
Microcebus gerpi	Mger_f57y18_bao	Antanambao	-19.6605	48.8454	8	2018-12-20	R Rakotondravony & VST Rovanirina & ML Ramilison & H Rakotondramanana	adult	female	1	1	0		SAMN31848126	This study
Microcebus gerpi	Mger_f58y18_bao	Antanambao	-19.6588	48.845	8	2018-12-20	R Rakotondravony & VST Rovanirina & ML Ramilison & H Rakotondramanana	adult	female	1	1	1		SAMN31848127	This study
Microcebus gerpi	Mger_f59y18_bao	Antanambao	-19.6588	48.845	8	2018-12-20	R Rakotondravony & VST Rovanirina & ML Ramilison & H Rakotondramanana	adult	female	1	1	0		SAMN31848128	This study
Microcebus gerpi	Mger_f61y18_bao	Antanambao	-19.497	48.847	9	2018-12-20	R Rakotondravony & VST Rovanirina & ML Ramilison & H Rakotondramanana	adult	female	1	1	0		SAMN31848129	This study
Microcebus gerpi	Mger_f62y18_bao	Antanambao	-19.6623	48.8445	11	2018-12-20	R Rakotondravony & VST Rovanirina & ML Ramilison & H Rakotondramanana	adult	female	1	1	0		SAMN31848130	This study
Microcebus gerpi	Mger_m60y18_bao	Antanambao	-19.6615	48.8445	12	2018-12-20	R Rakotondravony & VST Rovanirina & ML Ramilison & H Rakotondramanana	adult	male	1	1	0		SAMN31848131	This study
Microcebus jollyae	Mjol_LAKI5.20a	Lakia	-21.5156	47.9115	NA	2005-03-07	R Randriamampionona	juvenile	NA	1	0	1	Outgroup	SAMN31848132	This study
Microcebus jollyae	Mjol_LAKI5.24	Lakia	-21.4819	47.8948	NA	2005-03-08	R Randriamampionona	adult	female	1	0	1	Outgroup	SAMN31848133	This study
Microcebus marohita	Mmaro_RMR131	Marolambo	-20.0602	48.1833	695	2003-11-27	RM Rasoloarison	adult	male	1	0	1	Outgroup	SAMN31848134	This study
Microcebus marohita	Mmaro_RMR136	Marolambo	-20.0602	48.1833	695	2003-12-02	RM Rasoloarison	adult	female	0	0	0	Outgroup	SAMN31848135	This study

## Sheet: S2 - Sequencing statistics
Species	Individual ID	Technical replicates	Reads type	Protocol	Illumina sequencer	# Raw reads	# Trimmed reads	# Aligned reads (after filtering)	# Recovered RAD loci	Mean F1 locus coverage
Microcebus gerpi	Mger_01y09_fina_S12	yes	SE	Etter et al. (2011) and Genomic Resources Development Consortium et al. (2015)	HiSeq 2000	3447766	3390471	2353287	59975	19.5115
Microcebus gerpi	Mger_02y09_fina_S12	yes	SE	Etter et al. (2011) and Genomic Resources Development Consortium et al. (2015)	HiSeq 2000	4364639	4301947	2473932	61336	20.0182
Microcebus gerpi	Mger_03y09_fina_S12	yes	SE	Etter et al. (2011) and Genomic Resources Development Consortium et al. (2015)	HiSeq 2000	3153488	3104302	2378570	59899	19.7419
Microcebus gerpi	Mger_08y08_fina_S12	yes	SE	Etter et al. (2011) and Genomic Resources Development Consortium et al. (2015)	HiSeq 2000	3026563	2979690	2206726	59938	18.2624
Microcebus gerpi	Mger_09y08_fina_S12	yes	SE	Etter et al. (2011) and Genomic Resources Development Consortium et al. (2015)	HiSeq 2000	2525579	2482850	1597756	54723	14.5703
Microcebus gerpi	Mger_f01y18_anja	no	PE	Ali et al. (2016)	HiSeq 4000	4903270	4591174	2180687	70212	7.76834
Microcebus gerpi	Mger_f03y18_dobo	no	PE	Ali et al. (2016)	HiSeq 4000	6113216	5716716	2685092	71171	9.45386
Microcebus gerpi	Mger_f04y18_dobo	no	PE	Ali et al. (2016)	HiSeq 4000	3377290	3147230	1511394	68693	5.49931
Microcebus gerpi	Mger_f06y18_dobo	no	PE	Ali et al. (2016)	HiSeq 4000	10565570	9868602	4574742	73116	15.6649
Microcebus gerpi	Mger_f07y18_dobo	no	PE	Ali et al. (2016)	HiSeq 4000	9260004	8683152	4029661	71998	14.0026
Microcebus gerpi	Mger_f08y18_dobo	no	PE	Ali et al. (2016)	HiSeq 4000	5414534	5057474	2379466	70418	8.46764
Microcebus gerpi	Mger_f09y18_dobo_S2	no	PE	Ali et al. (2016)	HiSeq 4000	7260860	6810062	3185178	71525	11.1365
Microcebus gerpi	Mger_f12y18_fina	no	PE	Ali et al. (2016)	HiSeq 4000	12782690	11913520	5513422	73063	18.8901
Microcebus gerpi	Mger_f13y18_fina	no	PE	Ali et al. (2016)	HiSeq 4000	9629088	9021866	4159109	72206	14.3969
Microcebus gerpi	Mger_f15y18_fina	no	PE	Ali et al. (2016)	HiSeq 4000	10345880	9675576	4404174	72073	15.2854
Microcebus gerpi	Mger_f19y18_fina	no	PE	Ali et al. (2016)	HiSeq 4000	3259144	3053276	1460838	66640	5.48171
Microcebus gerpi	Mger_f21y18_fina	no	PE	Ali et al. (2016)	HiSeq 4000	12721402	11923162	5491694	72874	18.8562
Microcebus gerpi	Mger_f22y18_fina	no	PE	Ali et al. (2016)	HiSeq 4000	5170978	4826700	2281670	70528	8.09555
Microcebus gerpi	Mger_f23y18_vohi	no	PE	Ali et al. (2016)	HiSeq 4000	18928050	17751942	5326699	73220	18.2067
Microcebus gerpi	Mger_f25y18_vohi	no	PE	Ali et al. (2016)	HiSeq 4000	7874898	7350842	2336980	69991	8.34634
Microcebus gerpi	Mger_f26y18_vohi	no	PE	Ali et al. (2016)	HiSeq 4000	10153252	9485578	2930731	71701	10.2189
Microcebus gerpi	Mger_f27y18_vohi	no	PE	Ali et al. (2016)	HiSeq 4000	8062534	7575390	2338963	71549	8.19478
Microcebus gerpi	Mger_f30y18_saha	no	PE	Ali et al. (2016)	HiSeq 4000	12608616	11825752	5417870	72531	18.7062
Microcebus gerpi	Mger_f32y18_saha	no	PE	Ali et al. (2016)	HiSeq 4000	4718748	4415376	2124099	69702	7.62668
Microcebus gerpi	Mger_f33y18_saha	no	PE	Ali et al. (2016)	HiSeq 4000	5849096	5477828	2547957	70355	9.06679
Microcebus gerpi	Mger_f34y18_saha	no	PE	Ali et al. (2016)	HiSeq 4000	7049724	6588374	3081843	70665	10.9108
Microcebus gerpi	Mger_f35y18_saha	no	PE	Ali et al. (2016)	HiSeq 4000	5845820	5467690	2559844	71551	8.95606
Microcebus gerpi	Mger_f37y18_saha	no	PE	Ali et al. (2016)	HiSeq 4000	4571072	4279760	2017478	68850	7.34275
Microcebus gerpi	Mger_f38y18_saha	no	PE	Ali et al. (2016)	HiSeq 4000	520584	487728	238437	36794	1.61643
Microcebus gerpi	Mger_f41y18_anja	no	PE	Ali et al. (2016)	HiSeq 4000	4103772	3819608	1840785	67642	6.81735
Microcebus gerpi	Mger_f42y18_anja	no	PE	Ali et al. (2016)	HiSeq 4000	6333004	5905826	2814049	70226	10.0226
Microcebus gerpi	Mger_f43y18_anja	no	PE	Ali et al. (2016)	HiSeq 4000	4617726	4334088	2053254	69539	7.37638
Microcebus gerpi	Mger_f45y18_anja	no	PE	Ali et al. (2016)	HiSeq 4000	13076220	12239972	3741575	71594	13.0823
Microcebus gerpi	Mger_f46y18_anja	no	PE	Ali et al. (2016)	HiSeq 4000	10017896	9384572	2876868	71507	10.0812
Microcebus gerpi	Mger_f48y18_anja	no	PE	Ali et al. (2016)	HiSeq 4000	17110912	16044622	4797301	71882	16.7137
Microcebus gerpi	Mger_f50y18_sako	no	PE	Ali et al. (2016)	HiSeq 4000	5319832	4966788	1566463	68611	5.71684
Microcebus gerpi	Mger_f51y18_sako	no	PE	Ali et al. (2016)	HiSeq 4000	21493510	20095860	6049346	74020	20.448
Microcebus gerpi	Mger_f52y18_sako	no	PE	Ali et al. (2016)	HiSeq 4000	21767346	20417256	6244343	74314	20.9892
Microcebus gerpi	Mger_f53y18_sako	no	PE	Ali et al. (2016)	HiSeq 4000	14807880	13886180	4190942	72893	14.3783
Microcebus gerpi	Mger_f54y18_sako	no	PE	Ali et al. (2016)	HiSeq 4000	7396822	6958532	2134295	69845	7.65257
Microcebus gerpi	Mger_f55y18_bao	no	PE	Ali et al. (2016)	HiSeq 4000	13802930	12880164	5998395	72993	20.5594
Microcebus gerpi	Mger_f56y18_bao	no	PE	Ali et al. (2016)	HiSeq 4000	5933752	5549874	2627960	70134	9.39045
Microcebus gerpi	Mger_f57y18_bao	no	PE	Ali et al. (2016)	HiSeq 4000	5883994	5496742	2593095	70953	9.14868
Microcebus gerpi	Mger_f58y18_bao	no	PE	Ali et al. (2016)	HiSeq 4000	8336732	7777860	3653426	72023	12.6949
Microcebus gerpi	Mger_f59y18_bao	no	PE	Ali et al. (2016)	HiSeq 4000	6181726	5790944	2740382	70718	9.69534
Microcebus gerpi	Mger_f61y18_bao	no	PE	Ali et al. (2016)	HiSeq 4000	8314674	7721726	3618963	71400	12.6796
Microcebus gerpi	Mger_f62y18_bao	no	PE	Ali et al. (2016)	HiSeq 4000	4839540	4543570	2144427	68204	7.86895
Microcebus gerpi	Mger_m02y18_anja	no	PE	Ali et al. (2016)	HiSeq 4000	2265906	2113554	1036478	64686	4.01512
Microcebus gerpi	Mger_m05y18_dobo	no	PE	Ali et al. (2016)	HiSeq 4000	5149778	4830974	2318521	70452	8.25309
Microcebus gerpi	Mger_m10y18_dobo	no	PE	Ali et al. (2016)	HiSeq 4000	22764482	21263366	6373865	73101	21.8385
Microcebus gerpi	Mger_m11y18_dobo	no	PE	Ali et al. (2016)	HiSeq 4000	14081912	13127476	4027992	72098	13.9776
Microcebus gerpi	Mger_m14y18_fina	no	PE	Ali et al. (2016)	HiSeq 4000	5788872	5406208	2595807	70373	9.23175
Microcebus gerpi	Mger_m16y18_fina	no	PE	Ali et al. (2016)	HiSeq 4000	6650302	6224074	2948070	71101	10.3944
Microcebus gerpi	Mger_m17y18_fina	no	PE	Ali et al. (2016)	HiSeq 4000	9325374	8690916	4088991	72062	14.1974
Microcebus gerpi	Mger_m18y18_fina	no	PE	Ali et al. (2016)	HiSeq 4000	6598484	6179260	2935593	70931	10.359
Microcebus gerpi	Mger_m20y18_fina	no	PE	Ali et al. (2016)	HiSeq 4000	7779820	7191748	3507162	71702	12.2319
Microcebus gerpi	Mger_m24y18_vohi	no	PE	Ali et al. (2016)	HiSeq 4000	19047738	17762654	5510740	73113	18.8574
Microcebus gerpi	Mger_m28y18_vohi	no	PE	Ali et al. (2016)	HiSeq 4000	13914732	13017738	4025969	72415	13.9053
Microcebus gerpi	Mger_m29y18_vohi	no	PE	Ali et al. (2016)	HiSeq 4000	15592458	14626650	4460594	72869	15.314
Microcebus gerpi	Mger_m31y18_saha	no	PE	Ali et al. (2016)	HiSeq 4000	9322650	8732496	4113221	71710	14.3564
Microcebus gerpi	Mger_m36y18_saha	no	PE	Ali et al. (2016)	HiSeq 4000	8397630	7845056	3741664	71305	13.1339
Microcebus gerpi	Mger_m39y18_saha	no	PE	Ali et al. (2016)	HiSeq 4000	7575766	7092496	3373083	71151	11.8589
Microcebus gerpi	Mger_m40y18_anja	no	PE	Ali et al. (2016)	HiSeq 4000	6980094	6548816	3094143	71310	10.8579
Microcebus gerpi	Mger_m44y18_anja	no	PE	Ali et al. (2016)	HiSeq 4000	20711846	19353046	5997063	73376	20.4584
Microcebus gerpi	Mger_m47y18_anja	no	PE	Ali et al. (2016)	HiSeq 4000	11783106	11017140	3496336	72126	12.1378
Microcebus gerpi	Mger_m49y18_anja	no	PE	Ali et al. (2016)	HiSeq 4000	105998	98666	49285	10852	1.13454
Microcebus gerpi	Mger_m60y18_bao	no	PE	Ali et al. (2016)	HiSeq 4000	7511652	7037340	2770193	71894	9.62902
Microcebus murinus	Mmur_RMR44	no	PE	Ali et al. (2016)	HiSeq 4000	9692978	8502962	3338471	75837	11.0122
Microcebus murinus	Mmur_RMR45	no	PE	Ali et al. (2016)	HiSeq 4000	7887466	7228120	2627667	76862	8.55118
Microcebus murinus	Mmur_RMR49	no	PE	Ali et al. (2016)	HiSeq 4000	13879770	12753626	3680128	77265	11.9135
Microcebus marohita	Mmaro_RMR131	no	PE	Ali et al. (2016)	HiSeq 4000	14186694	12953262	3536678	77962	11.3382
Microcebus marohita	Mmaro_RMR136	no	PE	Ali et al. (2016)	HiSeq 4000	2747426	2501782	287346	39434	1.80664
Microcebus jollyae	Mjol_LAKI5.20a	no	PE	Ali et al. (2016)	HiSeq 4000	20639700	17397232	7322574	75302	24.2944
Microcebus jollyae	Mjol_LAKI5.24	no	PE	Ali et al. (2016)	HiSeq 4000	20573280	17278914	7049164	74936	23.5219

## Sheet: S3 - SNP sets
SNP set	Taxa	# Individuals	# Outgroup individuals	# Sites or loci	Used for	Notes
Raw genotype calls	M. gerpi, M. jollyae, M. marohita, M. murinus	74	7	3211070	None	Raw output of genotyping with GATK v4.1.9.0
Hard-filtered genotype calls	M. gerpi, M. jollyae, M. marohita, M. murinus	65	6	312924	Locus extraction	See supplementary information for filtering thresholds
Hard-filtered genotype calls (reduced)	M. gerpi	59	0	226115	Estimation of effective migration surfaces and absolute genetic distances	See supplementary information for filtering thresholds; species other than M. gerpi removed after filtering
Filtered genotype likelihoods (reduced)	M. gerpi	67	0	232256	Principal component analysis, ancestry analysis, estimation of fixation indices	See supplementary information for filtering thresholds
Extracted locus sequences	M. gerpi, M. jollyae, M. marohita, M. murinus	65	6	7332	Phylogenetic inference, coalescent modelling (subset of samples)	See supplementary information for extraction pipeline

## Sheet: S4 - Occurrence records
Species	Latitude	Longitude	Reference
M. gerpi	-18.6856	48.801	Andriamasimanana et al. (2001)
M. gerpi	-19.6548	48.8526	This work
M. gerpi	-19.4752	48.9127	This work
M. gerpi	-18.7537	48.9567	This work
M. gerpi	-18.5645	48.9793	This work
M. gerpi	-18.8106	48.9805	Radespiel et al. (2012)
M. gerpi	-18.3493	48.9826	This work
M. gerpi	-18.9035	49.1258	This work
M. gerpi	-18.6845	49.1569	Andriamasimanana et al. (2001)
M. gerpi	-18.4186	49.268	Andriamasimanana et al. (2001)
M. gerpi	-18.7971	48.7244	www.gbif.org
M. gerpi	-19.4803	48.7432	www.gbif.org
M. gerpi	-18.2679	49.3659	www.gbif.org
M. lehilahytsara	-19.6728	47.6952	Yoder et al. (2016)
M. lehilahytsara	-19.7668	47.8522	Yoder et al. (2016)
M. lehilahytsara	-18.4649	47.9453	Radespiel et al. (2012)
M. lehilahytsara	-19.2356	48.278	This work
M. lehilahytsara	-18.8386	48.3202	Rakotondratsimba et al. (2013)
M. lehilahytsara	-18.9866	48.4729	Pers. comm. GERP
M. lehilahytsara	-17.7434	48.4468	Pers. comm. GERP
M. lehilahytsara	-17.5427	48.5143	Ratsimbazafy et al. (2013)
M. lehilahytsara	-18.4025	48.5797	www.gbif.org
M. lehilahytsara	-18.8066	48.5704	www.gbif.org
M. lehilahytsara	-18.9167	48.0333	www.gbif.org
M. lehilahytsara	-18.198	48.578	www.gbif.org

## Sheet: S5 - Prop. missing SNP data
Individual ID	Raw genotype calls	Hard-filtered genotype calls
Mger_01y09_fina_S12	0.791038	NA
Mger_02y09_fina_S12	0.785243	NA
Mger_03y09_fina_S12	0.790804	NA
Mger_08y08_fina_S12	0.790553	NA
Mger_09y08_fina_S12	0.81152	NA
Mger_m40y18_anja	0.266625	0.00578735
Mger_m49y18_anja	0.94797	NA
Mger_f01y18_anja	0.330434	0.027096
Mger_f03y18_dobo	0.294193	0.0493027
Mger_f04y18_dobo	0.407435	0.145495
Mger_f06y18_dobo	0.234517	0.000409045
Mger_f07y18_dobo	0.236897	0.00113127
Mger_f08y18_dobo	0.30764	0.0165599
Mger_f09y18_dobo_S2	0.269721	0.00261405
Mger_f12y18_fina	0.207415	0.000623155
Mger_f13y18_fina	0.233171	0.00108972
Mger_f15y18_fina	0.236988	0.000882003
Mger_f19y18_fina	0.414999	0.144597
Mger_f21y18_fina	0.211398	0.000674285
Mger_f22y18_fina	0.311441	0.0224527
Mger_f23y18_vohi	0.214206	0.000731807
Mger_f25y18_vohi	0.334012	0.0192986
Mger_f26y18_vohi	0.288034	0.00539748
Mger_f27y18_vohi	0.316329	0.017819
Mger_f30y18_saha	0.209994	0.000389871
Mger_f32y18_saha	0.329557	0.0377056
Mger_f33y18_saha	0.30283	0.0119102
Mger_f34y18_saha	0.280231	0.00492132
Mger_f35y18_saha	0.294577	0.0144444
Mger_f37y18_saha	0.347878	0.0363219
Mger_f38y18_saha	0.790533	NA
Mger_f41y18_anja	0.378718	0.0627181
Mger_f42y18_anja	0.297923	0.00533037
Mger_f43y18_anja	0.338055	0.0372359
Mger_f45y18_anja	0.267966	0.00124311
Mger_f46y18_anja	0.28876	0.00559241
Mger_f48y18_anja	0.252969	0.000674285
Mger_f50y18_sako	0.395167	0.113465
Mger_f51y18_sako	0.196032	0.00134857
Mger_f52y18_sako	0.191885	0.00115683
Mger_f53y18_sako	0.232469	0.00193018
Mger_f54y18_sako	0.347323	0.032583
Mger_f55y18_bao	0.204129	0.00123992
Mger_f56y18_bao	0.306963	0.0115907
Mger_f57y18_bao	0.290916	0.0120796
Mger_f58y18_bao	0.256779	0.00173205
Mger_f59y18_bao	0.289086	0.00866025
Mger_f61y18_bao	0.255172	0.00243829
Mger_f62y18_bao	0.354325	0.0290486
Mger_m02y18_anja	0.475659	NA
Mger_m05y18_dobo	0.314166	0.0192091
Mger_m10y18_dobo	0.212063	0.000508111
Mger_m11y18_dobo	0.25764	0.00081809
Mger_m14y18_fina	0.302309	0.0106671
Mger_m16y18_fina	0.288174	0.00523769
Mger_m17y18_fina	0.243614	0.00107055
Mger_m18y18_fina	0.278173	0.00536872
Mger_m20y18_fina	0.250226	0.00264601
Mger_m24y18_vohi	0.218112	0.000741394
Mger_m28y18_vohi	0.249557	0.00100983
Mger_m29y18_vohi	0.233446	0.000786133
Mger_m31y18_saha	0.248722	0.00106096
Mger_m36y18_saha	0.263231	0.0013294
Mger_m39y18_saha	0.264488	0.00208677
Mger_m44y18_anja	0.20117	0.000466567
Mger_m47y18_anja	0.261067	0.00181833
Mger_m60y18_bao	0.306877	0.00950391
Mjol_LAKI5.20a	0.156996	0.0150004
Mjol_LAKI5.24	0.162456	0.0146553
Mmaro_RMR131	0.266935	0.04689
Mmaro_RMR136	0.773915	NA
Mmur_RMR44	0.143995	0.101731
Mmur_RMR45	0.236162	0.222469
Mmur_RMR49	0.225185	0.0433779

## Sheet: S6 - Alignment statistics (ind)
Individual ID	Sequence length	# Undetermined characters	Missing percent	AT content	GC content	# A	# C	# G	# T	# K	# M	# R	# Y	# S	# W	# Gaps	# Missing
Mger_m40y18_anja	4757823	154085	3.239	0.526	0.474	1209056	1092552	1089539	1208710	300	286	1370	1338	398	189	59	154026
Mger_f01y18_anja	4757823	381779	8.024	0.524	0.476	1144808	1042577	1039918	1145422	256	234	1152	1164	325	188	59	381720
Mger_f03y18_dobo	4757823	410592	8.63	0.523	0.477	1135818	1037412	1034718	1135933	248	234	1201	1158	354	155	59	410533
Mger_f04y18_dobo	4757823	946515	19.894	0.517	0.483	985998	920076	917804	984850	176	206	880	897	281	140	59	946456
Mger_f06y18_dobo	4757823	44203	0.929	0.527	0.473	1240294	1116204	1113045	1239896	324	309	1451	1457	416	224	59	44144
Mger_f07y18_dobo	4757823	60695	1.276	0.526	0.474	1235635	1112835	1109361	1235014	311	352	1489	1476	439	216	59	60636
Mger_f08y18_dobo	4757823	277740	5.838	0.525	0.475	1175057	1065356	1061387	1174851	268	236	1270	1134	356	168	59	277681
Mger_f09y18_dobo_S2	4757823	118381	2.488	0.526	0.474	1219427	1100148	1096753	1219180	281	269	1408	1375	414	187	59	118322
Mger_f12y18_fina	4757823	38758	0.815	0.527	0.473	1241616	1117314	1113863	1241043	405	399	1816	1785	575	249	59	38699
Mger_f13y18_fina	4757823	61008	1.282	0.526	0.474	1235028	1112729	1109209	1234668	380	419	1774	1770	581	257	59	60949
Mger_f15y18_fina	4757823	45170	0.949	0.527	0.473	1240079	1115820	1112355	1239418	377	389	1710	1714	532	259	59	45111
Mger_f19y18_fina	4757823	798190	16.776	0.525	0.475	1038137	941585	938493	1038146	227	284	1119	1098	369	175	59	798131
Mger_f21y18_fina	4757823	37160	0.781	0.527	0.473	1242076	1117614	1114244	1241550	389	393	1765	1807	560	265	59	37101
Mger_f22y18_fina	4757823	312701	6.572	0.525	0.475	1165975	1055871	1053021	1166021	327	290	1505	1437	479	196	59	312642
Mger_f23y18_vohi	4757823	37737	0.793	0.527	0.473	1242037	1117462	1114106	1241402	364	396	1749	1751	565	254	59	37678
Mger_f25y18_vohi	4757823	236321	4.967	0.527	0.473	1189584	1070775	1067229	1189579	322	336	1508	1481	466	222	59	236262
Mger_f26y18_vohi	4757823	133577	2.808	0.526	0.474	1216084	1095457	1092391	1215695	343	329	1594	1583	530	240	59	133518
Mger_f27y18_vohi	4757823	297527	6.253	0.525	0.475	1170841	1059499	1056287	1169704	277	306	1414	1360	434	174	59	297468
Mger_f30y18_saha	4757823	37588	0.79	0.527	0.473	1242048	1117615	1114485	1241639	308	337	1554	1573	422	254	59	37529
Mger_f32y18_saha	4757823	372597	7.831	0.525	0.475	1150710	1042014	1038454	1150861	226	226	1150	1126	309	150	59	372538
Mger_f33y18_saha	4757823	224392	4.716	0.525	0.475	1189798	1077241	1073888	1188951	272	246	1278	1215	351	191	59	224333
Mger_f34y18_saha	4757823	113852	2.393	0.526	0.474	1221908	1100265	1096800	1221216	297	257	1370	1262	384	212	59	113793
Mger_f35y18_saha	4757823	262310	5.513	0.525	0.475	1178641	1069067	1066162	1178158	250	229	1226	1228	375	177	59	262251
Mger_f37y18_saha	4757823	355568	7.473	0.526	0.474	1156870	1044247	1041413	1156548	237	236	1157	1037	345	165	59	355509
Mger_f41y18_anja	4757823	445423	9.362	0.527	0.473	1134673	1021314	1018856	1134322	227	237	1118	1132	334	187	59	445364
Mger_f42y18_anja	4757823	135165	2.841	0.526	0.474	1215218	1095754	1092921	1214801	291	274	1399	1380	422	198	59	135106
Mger_f43y18_anja	4757823	383637	8.063	0.525	0.475	1147757	1039285	1036295	1147473	254	234	1212	1187	321	168	59	383578
Mger_f45y18_anja	4757823	61484	1.292	0.527	0.473	1235817	1112145	1108644	1235524	310	306	1445	1504	436	208	59	61425
Mger_f46y18_anja	4757823	135360	2.845	0.527	0.473	1216505	1094322	1091582	1216046	288	305	1414	1406	387	208	59	135301
Mger_f48y18_anja	4757823	39414	0.828	0.527	0.473	1241858	1117153	1113844	1241133	309	328	1569	1519	460	236	59	39355
Mger_f50y18_sako	4757823	703926	14.795	0.525	0.475	1063160	963673	959879	1062953	300	341	1525	1396	466	204	59	703867
Mger_f51y18_sako	4757823	38007	0.799	0.527	0.473	1241551	1116868	1113526	1240971	525	542	2405	2373	704	351	59	37948
Mger_f52y18_sako	4757823	39027	0.82	0.527	0.473	1241253	1116823	1113325	1240503	498	511	2376	2408	756	343	59	38968
Mger_f53y18_sako	4757823	61103	1.284	0.527	0.473	1235264	1112007	1108519	1234626	491	496	2158	2121	713	325	59	61044
Mger_f54y18_sako	4757823	315071	6.622	0.527	0.473	1168958	1052183	1048892	1167870	364	387	1725	1615	507	251	59	315012
Mger_f55y18_bao	4757823	36903	0.776	0.527	0.473	1242385	1117927	1114396	1241759	340	319	1553	1517	486	238	59	36844
Mger_f56y18_bao	4757823	173458	3.646	0.527	0.473	1206609	1085776	1082543	1205960	254	260	1208	1189	384	182	59	173399
Mger_f57y18_bao	4757823	237442	4.991	0.525	0.475	1186076	1074395	1071378	1185104	237	245	1196	1201	370	179	59	237383
Mger_f58y18_bao	4757823	65581	1.378	0.527	0.473	1234513	1111636	1108080	1233986	295	298	1371	1427	429	207	59	65522
Mger_f59y18_bao	4757823	163667	3.44	0.526	0.474	1207581	1089583	1086006	1207399	258	279	1226	1260	384	180	59	163608
Mger_f61y18_bao	4757823	80439	1.691	0.526	0.474	1230028	1108730	1105254	1229530	269	298	1304	1343	427	201	59	80380
Mger_f62y18_bao	4757823	289597	6.087	0.526	0.474	1173282	1060890	1057296	1173459	242	252	1219	1084	340	162	59	289538
Mger_m05y18_dobo	4757823	291134	6.119	0.525	0.475	1171943	1061472	1058951	1171120	248	209	1102	1147	337	160	59	291075
Mger_m10y18_dobo	4757823	35322	0.742	0.527	0.473	1242763	1118229	1114869	1242320	320	301	1564	1467	439	229	59	35263
Mger_m11y18_dobo	4757823	53422	1.123	0.527	0.473	1237753	1114214	1110847	1237482	310	294	1488	1398	416	199	59	53363
Mger_m14y18_fina	4757823	179022	3.763	0.526	0.474	1203815	1085424	1082155	1202978	309	337	1525	1568	477	213	59	178963
Mger_m16y18_fina	4757823	123830	2.603	0.526	0.474	1218137	1098165	1095414	1217418	358	358	1706	1708	507	222	59	123771
Mger_m17y18_fina	4757823	51870	1.09	0.527	0.473	1237783	1114472	1110957	1237526	402	384	1776	1847	569	237	59	51811
Mger_m18y18_fina	4757823	141336	2.971	0.526	0.474	1213176	1094555	1091289	1212846	349	357	1592	1601	498	224	59	141277
Mger_m20y18_fina	4757823	89390	1.879	0.526	0.474	1227821	1106274	1102439	1226946	364	394	1715	1682	554	244	59	89331
Mger_m24y18_vohi	4757823	37663	0.792	0.527	0.473	1241930	1117508	1114145	1241338	386	406	1846	1754	580	267	59	37604
Mger_m28y18_vohi	4757823	53421	1.123	0.527	0.473	1237755	1113893	1110426	1237345	387	357	1751	1694	530	264	59	53362
Mger_m29y18_vohi	4757823	45419	0.955	0.527	0.473	1239952	1115824	1112352	1239199	407	383	1753	1698	570	266	59	45360
Mger_m31y18_saha	4757823	50306	1.057	0.527	0.473	1238685	1115023	1111757	1238034	297	290	1442	1394	383	212	59	50247
Mger_m36y18_saha	4757823	62338	1.31	0.527	0.473	1235538	1111944	1108861	1234937	313	340	1484	1425	404	239	59	62279
Mger_m39y18_saha	4757823	79316	1.667	0.526	0.474	1230815	1108241	1105074	1230314	320	338	1373	1446	386	200	59	79257
Mger_m44y18_anja	4757823	36458	0.766	0.527	0.473	1242538	1118051	1114623	1241957	306	297	1502	1464	409	218	59	36399
Mger_m47y18_anja	4757823	79326	1.667	0.527	0.473	1230972	1108259	1104803	1230380	307	294	1426	1417	434	205	59	79267
Mger_m60y18_bao	4757823	175129	3.681	0.526	0.474	1203690	1087714	1084597	1203086	261	286	1272	1220	389	179	59	175070
Mjol_LAKI5_20a	4757823	58395	1.227	0.527	0.473	1237774	1111372	1108222	1236987	378	397	1738	1767	558	235	59	58336
Mjol_LAKI5_24	4757823	56675	1.191	0.527	0.473	1238490	1111307	1108370	1237693	406	380	1782	1868	581	271	59	56616
Mmaro_RMR131	4757823	268715	5.648	0.526	0.474	1180418	1063791	1060232	1179319	416	401	1803	1875	587	266	59	268656
Mmur_RMR44	4757823	446165	9.378	0.527	0.473	1131119	1017701	1015243	1130955	1219	1202	5964	6044	1308	903	59	446106
Mmur_RMR45	4757823	653330	13.732	0.522	0.478	1069109	978700	976183	1068926	850	853	4183	4109	966	614	59	653271
Mmur_RMR49	4757823	337205	7.087	0.523	0.477	1151129	1052170	1049198	1149959	1298	1350	6448	6717	1419	930	59	337146

## Sheet: S7 - Alignment statistics
# Taxa	# Loci	Alignment length	# Matrix cells	# Undetermined characters	Missing percent	# Variable sites	Proportion of variable sites	# Parsimony informative sites	Proportion of parsimony informative sites	AT content	GC content	# A	# C	# G	# T	# K	# M	# R	# Y	# S	# W	# Gaps	# Missing
65	7332	4757823	309258495	12568337	4.064	107344	0.023	83512	0.018	0.526	0.474	77953118	70356502	70147168	77920939	23128	23318	109568	108598	31887	15932	3835	12564502

## Sheet: S8 Fixation indices (FST)
	Ambodisakoana	Andobo	Anjahamana	Antanambao	Sahafina	Sahamamy	Vohiposa
Ambodisakoana	NA	0.176448	0.182018	0.081835	0.058865	0.177507	0.049959
Andobo	0.176448	NA	-0.004777	0.226642	0.213627	-0.002823	0.201741
Anjahamana	0.182018	-0.004777	NA	0.224063	0.231832	-0.006292	0.201236
Antanambao	0.081835	0.226642	0.224063	NA	0.146844	0.22477	0.135348
Sahafina	0.058865	0.213627	0.231832	0.146844	NA	0.221282	-0.010155
Sahamamy	0.177507	-0.002823	-0.006292	0.22477	0.221282	NA	0.200957
Vohiposa	0.049959	0.201741	0.201236	0.135348	-0.010155	0.200957	NA

## Sheet: S9 Geo. distances (ind.)
in km	Mger_m40y18_anja	Mger_f01y18_anja	Mger_f03y18_dobo	Mger_f04y18_dobo	Mger_f06y18_dobo	Mger_f07y18_dobo	Mger_f08y18_dobo	Mger_f09y18_dobo_S2	Mger_f12y18_fina	Mger_f13y18_fina	Mger_f15y18_fina	Mger_f19y18_fina	Mger_f21y18_fina	Mger_f22y18_fina	Mger_f23y18_vohi	Mger_f25y18_vohi	Mger_f26y18_vohi	Mger_f27y18_vohi	Mger_f30y18_saha	Mger_f32y18_saha	Mger_f33y18_saha	Mger_f34y18_saha	Mger_f35y18_saha	Mger_f37y18_saha	Mger_f41y18_anja	Mger_f42y18_anja	Mger_f43y18_anja	Mger_f45y18_anja	Mger_f46y18_anja	Mger_f48y18_anja	Mger_f50y18_sako	Mger_f51y18_sako	Mger_f52y18_sako	Mger_f53y18_sako	Mger_f54y18_sako	Mger_f55y18_bao	Mger_f56y18_bao	Mger_f57y18_bao	Mger_f58y18_bao	Mger_f59y18_bao	Mger_f61y18_bao	Mger_f62y18_bao	Mger_m05y18_dobo	Mger_m10y18_dobo	Mger_m11y18_dobo	Mger_m14y18_fina	Mger_m16y18_fina	Mger_m17y18_fina	Mger_m18y18_fina
Mger_m40y18_anja	0	1.27	58.28	58.28	57.63	59.02	57.46	57.63	46.06	45.33	44.47	43.88	44.28	43.94	41.66	41.96	41.96	42.46	20.59	20.5	20.28	20.58	19.01	18.71	0.07	0.07	5.43	5.74	5.66	5.37	123.38	123.34	123.38	123.38	123.23	142.08	142.18	142.1	141.92	141.92	124.02	142.31	58.16	57.63	58.15	44.47	44.95	45.04	44.33
Mger_f01y18_anja	1.27	0	58.72	58.72	58.06	59.46	57.89	58.08	46.89	46.07	45.22	44.67	45.1	44.76	42.5	42.81	42.81	43.3	21.46	21.36	21.15	21.51	19.87	19.56	1.21	1.21	5.52	5.98	5.91	5.66	124.16	124.12	124.15	124.15	124.01	142.89	142.99	142.91	142.73	142.73	124.84	143.12	58.59	58.08	58.59	45.22	45.7	45.78	45.14
Mger_f03y18_dobo	58.28	58.72	0	0.03	0.82	0.75	1.02	0.66	22.35	18.88	19.53	21.68	22.26	22.34	24.49	24.6	24.58	24.28	40.01	40.02	40.18	40.88	41.12	41.41	58.3	58.3	63.5	63.55	63.47	63.15	70.23	70.17	70.21	70.21	70.05	89.29	89.35	89.39	89.23	89.23	72.4	89.61	0.18	0.66	0.17	19.53	19.21	19.18	22.24
Mger_f04y18_dobo	58.28	58.72	0.03	0	0.83	0.75	1.04	0.65	22.33	18.87	19.52	21.66	22.24	22.33	24.48	24.59	24.56	24.26	40	40.02	40.18	40.88	41.12	41.41	58.3	58.3	63.5	63.55	63.47	63.15	70.21	70.16	70.19	70.19	70.03	89.27	89.34	89.37	89.21	89.21	72.38	89.59	0.2	0.65	0.15	19.52	19.19	19.17	22.22
Mger_f06y18_dobo	57.63	58.06	0.82	0.83	0	1.54	0.21	0.58	22.27	18.7	19.33	21.5	22.11	22.18	24.28	24.41	24.38	24.1	39.46	39.48	39.63	40.36	40.56	40.85	57.65	57.65	62.86	62.92	62.84	62.52	71.04	70.99	71.02	71.02	70.86	90.1	90.16	90.2	90.04	90.04	73.21	90.42	0.64	0.58	0.79	19.33	19.02	19	22.09
Mger_f07y18_dobo	59.02	59.46	0.75	0.75	1.54	0	1.74	1.38	22.73	19.35	20.02	22.14	22.7	22.79	24.97	25.08	25.05	24.74	40.69	40.71	40.87	41.56	41.82	42.11	59.04	59.04	64.23	64.28	64.2	63.88	69.52	69.46	69.5	69.5	69.34	88.57	88.64	88.68	88.52	88.52	71.71	88.9	0.91	1.38	0.87	20.02	19.68	19.65	22.68
Mger_f08y18_dobo	57.46	57.89	1.02	1.04	0.21	1.74	0	0.73	22.26	18.66	19.28	21.46	22.08	22.15	24.23	24.36	24.33	24.05	39.33	39.34	39.49	40.22	40.42	40.71	57.48	57.48	62.69	62.76	62.68	62.35	71.25	71.2	71.23	71.23	71.07	90.31	90.37	90.41	90.25	90.25	73.42	90.63	0.85	0.73	0.99	19.28	18.98	18.95	22.06
Mger_f09y18_dobo_S2	57.63	58.08	0.66	0.65	0.58	1.38	0.73	0	21.84	18.32	18.96	21.12	21.71	21.79	23.92	24.04	24.01	23.72	39.35	39.37	39.52	40.23	40.46	40.76	57.65	57.65	62.85	62.9	62.82	62.5	70.72	70.67	70.7	70.7	70.54	89.78	89.85	89.88	89.72	89.72	72.86	90.11	0.57	0	0.52	18.96	18.65	18.62	21.69
Mger_f12y18_fina	46.06	46.89	22.35	22.33	22.27	22.73	22.26	21.84	0	4.4	4.41	2.87	2.01	2.35	4.4	4.13	4.12	3.63	25.48	25.57	25.78	25.65	27.05	27.36	46.1	46.1	50.46	50.27	50.2	49.88	77.42	77.38	77.42	77.42	77.27	96.04	96.14	96.05	95.87	95.87	77.96	96.26	22.36	21.84	22.18	4.41	4.33	4.29	1.97
Mger_f13y18_fina	45.33	46.07	18.88	18.87	18.7	19.35	18.66	18.32	4.4	0	0.88	2.8	3.48	3.51	5.65	5.73	5.71	5.4	25.02	25.08	25.28	25.44	26.48	26.79	45.36	45.36	50	49.88	49.8	49.48	78.12	78.08	78.11	78.11	77.97	96.93	97.02	96.95	96.78	96.78	78.98	97.17	18.87	18.32	18.72	0.88	0.4	0.34	3.47
Mger_f15y18_fina	44.47	45.22	19.53	19.52	19.33	20.02	19.28	18.96	4.41	0.88	0	2.27	3.12	3.06	4.96	5.08	5.06	4.79	24.15	24.21	24.41	24.56	25.61	25.93	44.51	44.51	49.14	49.01	48.94	48.62	78.96	78.92	78.96	78.96	78.81	97.76	97.86	97.79	97.61	97.61	79.8	98	19.52	18.96	19.37	0	0.48	0.56	3.12
Mger_f19y18_fina	43.88	44.67	21.68	21.66	21.5	22.14	21.46	21.12	2.87	2.8	2.27	0	0.99	0.82	2.94	2.96	2.94	2.6	23.38	23.45	23.66	23.66	24.9	25.21	43.91	43.91	48.4	48.24	48.17	47.85	79.51	79.47	79.5	79.5	79.36	98.22	98.32	98.24	98.06	98.06	80.19	98.45	21.67	21.12	21.51	2.27	2.49	2.51	1.01
Mger_f21y18_fina	44.28	45.1	22.26	22.24	22.11	22.7	22.08	21.71	2.01	3.48	3.12	0.99	0	0.35	2.83	2.7	2.69	2.24	23.74	23.82	24.03	23.97	25.28	25.59	44.32	44.32	48.75	48.57	48.5	48.19	79.13	79.09	79.13	79.13	78.99	97.8	97.9	97.82	97.64	97.64	79.75	98.03	22.25	21.71	22.09	3.12	3.25	3.24	0.05
Mger_f22y18_fina	43.94	44.76	22.34	22.33	22.18	22.79	22.15	21.79	2.35	3.51	3.06	0.82	0.35	0	2.55	2.47	2.45	2.03	23.4	23.48	23.7	23.64	24.95	25.25	43.98	43.98	48.42	48.24	48.17	47.86	79.46	79.43	79.46	79.46	79.32	98.14	98.24	98.15	97.98	97.98	80.09	98.36	22.34	21.79	22.18	3.06	3.24	3.24	0.39
Mger_f23y18_vohi	41.66	42.5	24.49	24.48	24.28	24.97	24.23	23.92	4.4	5.65	4.96	2.94	2.83	2.55	0	0.43	0.41	0.82	21.08	21.17	21.38	21.26	22.65	22.96	41.7	41.7	46.06	45.87	45.8	45.49	81.81	81.78	81.81	81.81	81.67	100.44	100.54	100.45	100.27	100.27	82.36	100.66	24.47	23.92	24.32	4.96	5.3	5.33	2.87
Mger_f25y18_vohi	41.96	42.81	24.6	24.59	24.41	25.08	24.36	24.04	4.13	5.73	5.08	2.96	2.7	2.47	0.43	0	0.03	0.5	21.38	21.47	21.68	21.53	22.95	23.26	42.01	42.01	46.34	46.14	46.08	45.76	81.54	81.5	81.54	81.54	81.4	100.15	100.26	100.16	99.98	99.98	82.06	100.37	24.59	24.04	24.44	5.08	5.4	5.42	2.74
Mger_f26y18_vohi	41.96	42.81	24.58	24.56	24.38	25.05	24.33	24.01	4.12	5.71	5.06	2.94	2.69	2.45	0.41	0.03	0	0.5	21.38	21.47	21.68	21.53	22.95	23.26	42	42	46.34	46.14	46.08	45.76	81.54	81.5	81.54	81.54	81.4	100.15	100.26	100.16	99.98	99.98	82.06	100.37	24.56	24.01	24.41	5.06	5.37	5.4	2.73
Mger_f27y18_vohi	42.46	43.3	24.28	24.26	24.1	24.74	24.05	23.72	3.63	5.4	4.79	2.6	2.24	2.03	0.82	0.5	0.5	0	21.87	21.96	22.17	22.03	23.44	23.75	42.5	42.5	46.84	46.64	46.57	46.26	81.04	81.01	81.04	81.04	80.9	99.66	99.76	99.67	99.49	99.49	81.57	99.88	24.27	23.72	24.11	4.79	5.08	5.1	2.28
Mger_f30y18_saha	20.59	21.46	40.01	40	39.46	40.69	39.33	39.35	25.48	25.02	24.15	23.38	23.74	23.4	21.08	21.38	21.38	21.87	0	0.14	0.34	1.46	1.63	1.92	20.63	20.63	25.03	24.87	24.8	24.49	102.87	102.83	102.86	102.86	102.72	121.52	121.63	121.54	121.36	121.36	103.44	121.75	39.91	39.35	39.86	24.15	24.63	24.71	23.78
Mger_f32y18_saha	20.5	21.36	40.02	40.02	39.48	40.71	39.34	39.37	25.57	25.08	24.21	23.45	23.82	23.48	21.17	21.47	21.47	21.96	0.14	0	0.22	1.57	1.52	1.81	20.54	20.54	24.95	24.8	24.73	24.41	102.95	102.91	102.94	102.94	102.8	121.61	121.71	121.62	121.44	121.44	103.53	121.83	39.93	39.37	39.87	24.21	24.7	24.78	23.86
Mger_f33y18_saha	20.28	21.15	40.18	40.18	39.63	40.87	39.49	39.52	25.78	25.28	24.41	23.66	24.03	23.7	21.38	21.68	21.68	22.17	0.34	0.22	0	1.63	1.3	1.59	20.32	20.32	24.75	24.6	24.53	24.21	103.16	103.12	103.16	103.16	103.01	121.82	121.92	121.83	121.65	121.65	103.74	122.04	40.08	39.52	40.03	24.41	24.9	24.98	24.07
Mger_f34y18_saha	20.58	21.51	40.88	40.88	40.36	41.56	40.22	40.23	25.65	25.44	24.56	23.66	23.97	23.64	21.26	21.53	21.53	22.03	1.46	1.57	1.63	0	2.4	2.57	20.63	20.63	24.81	24.61	24.55	24.23	103.07	103.03	103.07	103.07	102.93	121.68	121.78	121.68	121.5	121.5	103.57	121.89	40.79	40.23	40.73	24.56	25.04	25.12	24.01
Mger_f35y18_saha	19.01	19.87	41.12	41.12	40.56	41.82	40.42	40.46	27.05	26.48	25.61	24.9	25.28	24.95	22.65	22.95	22.95	23.44	1.63	1.52	1.3	2.4	0	0.31	19.05	19.05	23.53	23.39	23.32	23	104.4	104.37	104.4	104.4	104.26	123.08	123.18	123.09	122.91	122.91	105.01	123.3	41.02	40.46	40.97	25.61	26.1	26.18	25.33
Mger_f37y18_saha	18.71	19.56	41.41	41.41	40.85	42.11	40.71	40.76	27.36	26.79	25.93	25.21	25.59	25.25	22.96	23.26	23.26	23.75	1.92	1.81	1.59	2.57	0.31	0	18.75	18.75	23.21	23.08	23.01	22.69	104.71	104.68	104.71	104.71	104.57	123.39	123.49	123.4	123.22	123.22	105.32	123.61	41.31	40.76	41.27	25.93	26.41	26.49	25.63
Mger_f41y18_anja	0.07	1.21	58.3	58.3	57.65	59.04	57.48	57.65	46.1	45.36	44.51	43.91	44.32	43.98	41.7	42.01	42	42.5	20.63	20.54	20.32	20.63	19.05	18.75	0	0	5.43	5.75	5.67	5.38	123.42	123.38	123.41	123.41	123.27	142.12	142.22	142.14	141.96	141.96	124.06	142.35	58.18	57.65	58.17	44.51	44.99	45.07	44.37
Mger_f42y18_anja	0.07	1.21	58.3	58.3	57.65	59.04	57.48	57.65	46.1	45.36	44.51	43.91	44.32	43.98	41.7	42.01	42	42.5	20.63	20.54	20.32	20.63	19.05	18.75	0	0	5.43	5.75	5.67	5.38	123.42	123.38	123.41	123.41	123.27	142.12	142.22	142.14	141.96	141.96	124.06	142.35	58.18	57.65	58.17	44.51	44.99	45.07	44.37
Mger_f43y18_anja	5.43	5.52	63.5	63.5	62.86	64.23	62.69	62.85	50.46	50	49.14	48.4	48.75	48.42	46.06	46.34	46.34	46.84	25.03	24.95	24.75	24.81	23.53	23.21	5.43	5.43	0	0.79	0.77	0.86	127.87	127.84	127.87	127.87	127.73	146.49	146.59	146.49	146.31	146.31	128.37	146.7	63.38	62.85	63.36	49.14	49.62	49.7	48.79
Mger_f45y18_anja	5.74	5.98	63.55	63.55	62.92	64.28	62.76	62.9	50.27	49.88	49.01	48.24	48.57	48.24	45.87	46.14	46.14	46.64	24.87	24.8	24.6	24.61	23.39	23.08	5.75	5.75	0.79	0	0.08	0.4	127.68	127.65	127.68	127.68	127.54	146.27	146.38	146.27	146.09	146.09	128.14	146.48	63.43	62.9	63.42	49.01	49.49	49.57	48.62
Mger_f46y18_anja	5.66	5.91	63.47	63.47	62.84	64.2	62.68	62.82	50.2	49.8	48.94	48.17	48.5	48.17	45.8	46.08	46.08	46.57	24.8	24.73	24.53	24.55	23.32	23.01	5.67	5.67	0.77	0.08	0	0.33	127.62	127.58	127.61	127.61	127.47	146.2	146.31	146.21	146.03	146.03	128.08	146.42	63.36	62.82	63.34	48.94	49.42	49.5	48.55
Mger_f48y18_anja	5.37	5.66	63.15	63.15	62.52	63.88	62.35	62.5	49.88	49.48	48.62	47.85	48.19	47.86	45.49	45.76	45.76	46.26	24.49	24.41	24.21	24.23	23	22.69	5.38	5.38	0.86	0.4	0.33	0	127.3	127.26	127.3	127.3	127.16	145.89	146	145.9	145.72	145.72	127.77	146.11	63.03	62.5	63.01	48.62	49.1	49.18	48.23
Mger_f50y18_sako	123.38	124.16	70.23	70.21	71.04	69.52	71.25	70.72	77.42	78.12	78.96	79.51	79.13	79.46	81.81	81.54	81.54	81.04	102.87	102.95	103.16	103.07	104.4	104.71	123.42	123.42	127.87	127.68	127.62	127.3	0	0.07	0.06	0.06	0.2	19.07	19.14	19.16	19	19	5.81	19.39	70.4	70.72	70.29	78.96	78.49	78.4	79.09
Mger_f51y18_sako	123.34	124.12	70.17	70.16	70.99	69.46	71.2	70.67	77.38	78.08	78.92	79.47	79.09	79.43	81.78	81.5	81.5	81.01	102.83	102.91	103.12	103.03	104.37	104.68	123.38	123.38	127.84	127.65	127.58	127.26	0.07	0	0.04	0.04	0.13	19.12	19.2	19.22	19.06	19.06	5.88	19.44	70.35	70.67	70.23	78.92	78.45	78.36	79.05
Mger_f52y18_sako	123.38	124.15	70.21	70.19	71.02	69.5	71.23	70.7	77.42	78.11	78.96	79.5	79.13	79.46	81.81	81.54	81.54	81.04	102.86	102.94	103.16	103.07	104.4	104.71	123.41	123.41	127.87	127.68	127.61	127.3	0.06	0.04	0	0	0.17	19.09	19.16	19.18	19.02	19.02	5.87	19.4	70.39	70.7	70.27	78.96	78.48	78.4	79.08
Mger_f53y18_sako	123.38	124.15	70.21	70.19	71.02	69.5	71.23	70.7	77.42	78.11	78.96	79.5	79.13	79.46	81.81	81.54	81.54	81.04	102.86	102.94	103.16	103.07	104.4	104.71	123.41	123.41	127.87	127.68	127.61	127.3	0.06	0.04	0	0	0.17	19.09	19.16	19.18	19.02	19.02	5.87	19.4	70.39	70.7	70.27	78.96	78.48	78.4	79.08
Mger_f54y18_sako	123.23	124.01	70.05	70.03	70.86	69.34	71.07	70.54	77.27	77.97	78.81	79.36	78.99	79.32	81.67	81.4	81.4	80.9	102.72	102.8	103.01	102.93	104.26	104.57	123.27	123.27	127.73	127.54	127.47	127.16	0.2	0.13	0.17	0.17	0	19.25	19.32	19.34	19.18	19.18	5.97	19.56	70.23	70.54	70.11	78.81	78.34	78.25	78.94
Mger_f55y18_bao	142.08	142.89	89.29	89.27	90.1	88.57	90.31	89.78	96.04	96.93	97.76	98.22	97.8	98.14	100.44	100.15	100.15	99.66	121.52	121.61	121.82	121.68	123.08	123.39	142.12	142.12	146.49	146.27	146.2	145.89	19.07	19.12	19.09	19.09	19.25	0	0.18	0.4	0.49	0.49	18.23	0.53	89.46	89.78	89.34	97.76	97.29	97.2	97.76
Mger_f56y18_bao	142.18	142.99	89.35	89.34	90.16	88.64	90.37	89.85	96.14	97.02	97.86	98.32	97.9	98.24	100.54	100.26	100.26	99.76	121.63	121.71	121.92	121.78	123.18	123.49	142.22	142.22	146.59	146.38	146.31	146	19.14	19.2	19.16	19.16	19.32	0.18	0	0.56	0.68	0.68	18.35	0.64	89.53	89.85	89.41	97.86	97.38	97.3	97.86
Mger_f57y18_bao	142.1	142.91	89.39	89.37	90.2	88.68	90.41	89.88	96.05	96.95	97.79	98.24	97.82	98.15	100.45	100.16	100.16	99.67	121.54	121.62	121.83	121.68	123.09	123.4	142.14	142.14	146.49	146.27	146.21	145.9	19.16	19.22	19.18	19.18	19.34	0.4	0.56	0	0.19	0.19	18.2	0.22	89.56	89.88	89.45	97.79	97.31	97.23	97.77
Mger_f58y18_bao	141.92	142.73	89.23	89.21	90.04	88.52	90.25	89.72	95.87	96.78	97.61	98.06	97.64	97.98	100.27	99.98	99.98	99.49	121.36	121.44	121.65	121.5	122.91	123.22	141.96	141.96	146.31	146.09	146.03	145.72	19	19.06	19.02	19.02	19.18	0.49	0.68	0.19	0	0	18.01	0.39	89.4	89.72	89.29	97.61	97.14	97.05	97.59
Mger_f59y18_bao	141.92	142.73	89.23	89.21	90.04	88.52	90.25	89.72	95.87	96.78	97.61	98.06	97.64	97.98	100.27	99.98	99.98	99.49	121.36	121.44	121.65	121.5	122.91	123.22	141.96	141.96	146.31	146.09	146.03	145.72	19	19.06	19.02	19.02	19.18	0.49	0.68	0.19	0	0	18.01	0.39	89.4	89.72	89.29	97.61	97.14	97.05	97.59
Mger_f61y18_bao	124.02	124.84	72.4	72.38	73.21	71.71	73.42	72.86	77.96	78.98	79.8	80.19	79.75	80.09	82.36	82.06	82.06	81.57	103.44	103.53	103.74	103.57	105.01	105.32	124.06	124.06	128.37	128.14	128.08	127.77	5.81	5.88	5.87	5.87	5.97	18.23	18.35	18.2	18.01	18.01	0	18.4	72.58	72.86	72.44	79.8	79.34	79.25	79.7
Mger_f62y18_bao	142.31	143.12	89.61	89.59	90.42	88.9	90.63	90.11	96.26	97.17	98	98.45	98.03	98.36	100.66	100.37	100.37	99.88	121.75	121.83	122.04	121.89	123.3	123.61	142.35	142.35	146.7	146.48	146.42	146.11	19.39	19.44	19.4	19.4	19.56	0.53	0.64	0.22	0.39	0.39	18.4	0	89.78	90.11	89.67	98	97.53	97.44	97.98
Mger_m05y18_dobo	58.16	58.59	0.18	0.2	0.64	0.91	0.85	0.57	22.36	18.87	19.52	21.67	22.25	22.34	24.47	24.59	24.56	24.27	39.91	39.93	40.08	40.79	41.02	41.31	58.18	58.18	63.38	63.43	63.36	63.03	70.4	70.35	70.39	70.39	70.23	89.46	89.53	89.56	89.4	89.4	72.58	89.78	0	0.57	0.23	19.52	19.2	19.17	22.23
Mger_m10y18_dobo	57.63	58.08	0.66	0.65	0.58	1.38	0.73	0	21.84	18.32	18.96	21.12	21.71	21.79	23.92	24.04	24.01	23.72	39.35	39.37	39.52	40.23	40.46	40.76	57.65	57.65	62.85	62.9	62.82	62.5	70.72	70.67	70.7	70.7	70.54	89.78	89.85	89.88	89.72	89.72	72.86	90.11	0.57	0	0.52	18.96	18.65	18.62	21.69
Mger_m11y18_dobo	58.15	58.59	0.17	0.15	0.79	0.87	0.99	0.52	22.18	18.72	19.37	21.51	22.09	22.18	24.32	24.44	24.41	24.11	39.86	39.87	40.03	40.73	40.97	41.27	58.17	58.17	63.36	63.42	63.34	63.01	70.29	70.23	70.27	70.27	70.11	89.34	89.41	89.45	89.29	89.29	72.44	89.67	0.23	0.52	0	19.37	19.04	19.02	22.07
Mger_m14y18_fina	44.47	45.22	19.53	19.52	19.33	20.02	19.28	18.96	4.41	0.88	0	2.27	3.12	3.06	4.96	5.08	5.06	4.79	24.15	24.21	24.41	24.56	25.61	25.93	44.51	44.51	49.14	49.01	48.94	48.62	78.96	78.92	78.96	78.96	78.81	97.76	97.86	97.79	97.61	97.61	79.8	98	19.52	18.96	19.37	0	0.48	0.56	3.12
Mger_m16y18_fina	44.95	45.7	19.21	19.19	19.02	19.68	18.98	18.65	4.33	0.4	0.48	2.49	3.25	3.24	5.3	5.4	5.37	5.08	24.63	24.7	24.9	25.04	26.1	26.41	44.99	44.99	49.62	49.49	49.42	49.1	78.49	78.45	78.48	78.48	78.34	97.29	97.38	97.31	97.14	97.14	79.34	97.53	19.2	18.65	19.04	0.48	0	0.09	3.24
Mger_m17y18_fina	45.04	45.78	19.18	19.17	19	19.65	18.95	18.62	4.29	0.34	0.56	2.51	3.24	3.24	5.33	5.42	5.4	5.1	24.71	24.78	24.98	25.12	26.18	26.49	45.07	45.07	49.7	49.57	49.5	49.18	78.4	78.36	78.4	78.4	78.25	97.2	97.3	97.23	97.05	97.05	79.25	97.44	19.17	18.62	19.02	0.56	0.09	0	3.23
Mger_m18y18_fina	44.33	45.14	22.24	22.22	22.09	22.68	22.06	21.69	1.97	3.47	3.12	1.01	0.05	0.39	2.87	2.74	2.73	2.28	23.78	23.86	24.07	24.01	25.33	25.63	44.37	44.37	48.79	48.62	48.55	48.23	79.09	79.05	79.08	79.08	78.94	97.76	97.86	97.77	97.59	97.59	79.7	97.98	22.23	21.69	22.07	3.12	3.24	3.23	0
Mger_m20y18_fina	44.22	45.04	22.28	22.26	22.13	22.72	22.09	21.73	2.06	3.49	3.11	0.96	0.06	0.29	2.78	2.66	2.64	2.2	23.68	23.76	23.97	23.91	25.22	25.53	44.26	44.26	48.69	48.52	48.45	48.13	79.19	79.15	79.18	79.18	79.04	97.86	97.96	97.87	97.69	97.69	79.8	98.08	22.28	21.73	22.11	3.11	3.25	3.25	0.1
Mger_m24y18_vohi	41.96	42.8	24.49	24.47	24.29	24.96	24.24	23.92	4.12	5.62	4.96	2.86	2.64	2.39	0.34	0.14	0.11	0.5	21.38	21.46	21.68	21.54	22.94	23.25	42	42	46.34	46.15	46.08	45.77	81.54	81.5	81.53	81.53	81.39	100.15	100.26	100.16	99.99	99.99	82.07	100.37	24.47	23.92	24.32	4.96	5.28	5.31	2.68
Mger_m28y18_vohi	42.46	43.3	24.28	24.26	24.09	24.74	24.05	23.72	3.63	5.4	4.79	2.6	2.24	2.03	0.82	0.5	0.5	0	21.87	21.96	22.18	22.03	23.44	23.75	42.5	42.5	46.84	46.64	46.57	46.26	81.04	81.01	81.04	81.04	80.9	99.66	99.76	99.67	99.49	99.49	81.57	99.88	24.27	23.72	24.11	4.79	5.08	5.1	2.28
Mger_m29y18_vohi	42.81	43.66	24.04	24.02	23.86	24.49	23.82	23.48	3.26	5.16	4.6	2.36	1.91	1.73	1.16	0.87	0.86	0.37	22.23	22.32	22.53	22.39	23.8	24.11	42.85	42.85	47.2	47.01	46.94	46.62	80.68	80.64	80.68	80.68	80.54	99.3	99.4	99.31	99.13	99.13	81.21	99.52	24.03	23.48	23.87	4.6	4.86	4.87	1.95
Mger_m31y18_saha	21.27	22.14	39.46	39.46	38.92	40.14	38.79	38.8	24.8	24.36	23.49	22.7	23.06	22.73	20.4	20.7	20.7	21.19	0.68	0.79	1.01	1.61	2.3	2.6	21.31	21.31	25.7	25.54	25.47	25.15	102.19	102.15	102.19	102.19	102.05	120.84	120.95	120.86	120.68	120.68	102.76	121.07	39.37	38.8	39.31	23.49	23.97	24.05	23.1
Mger_m36y18_saha	18.79	19.65	41.34	41.34	40.78	42.04	40.64	40.68	27.27	26.71	25.84	25.12	25.5	25.17	22.87	23.17	23.17	23.66	1.83	1.72	1.5	2.5	0.23	0.09	18.84	18.84	23.3	23.17	23.1	22.78	104.63	104.59	104.62	104.62	104.48	123.3	123.4	123.31	123.13	123.13	105.23	123.52	41.24	40.68	41.19	25.84	26.32	26.4	25.55
Mger_m39y18_saha	19.22	20.07	40.92	40.91	40.36	41.61	40.22	40.26	26.84	26.27	25.4	24.69	25.07	24.74	22.44	22.75	22.74	23.24	1.45	1.33	1.11	2.32	0.21	0.52	19.26	19.26	23.74	23.61	23.53	23.21	104.19	104.16	104.19	104.19	104.05	122.87	122.97	122.88	122.71	122.71	104.8	123.09	40.82	40.26	40.77	25.4	25.88	25.97	25.12
Mger_m44y18_anja	5.66	5.9	63.48	63.48	62.84	64.2	62.68	62.83	50.21	49.81	48.94	48.18	48.51	48.18	45.81	46.08	46.08	46.58	24.81	24.74	24.54	24.55	23.33	23.02	5.66	5.66	0.75	0.09	0.02	0.33	127.62	127.59	127.62	127.62	127.48	146.21	146.32	146.22	146.04	146.04	128.09	146.43	63.36	62.83	63.34	48.94	49.43	49.51	48.56
Mger_m47y18_anja	5.4	5.68	63.17	63.17	62.53	63.9	62.37	62.52	49.89	49.5	48.63	47.86	48.2	47.87	45.5	45.77	45.77	46.27	24.5	24.43	24.22	24.24	23.01	22.7	5.41	5.41	0.87	0.38	0.31	0.03	127.31	127.27	127.31	127.31	127.17	145.9	146.01	145.91	145.73	145.73	127.78	146.11	63.05	62.52	63.03	48.63	49.11	49.19	48.24
Mger_m60y18_bao	142.22	143.03	89.53	89.51	90.34	88.81	90.55	90.02	96.18	97.08	97.91	98.36	97.94	98.28	100.58	100.29	100.29	99.79	121.66	121.74	121.96	121.81	123.22	123.53	142.26	142.26	146.61	146.4	146.33	146.02	19.3	19.36	19.32	19.32	19.48	0.5	0.64	0.15	0.3	0.3	18.31	0.09	89.7	90.02	89.59	97.91	97.44	97.36	97.9
[truncated: 10 more columns]

## Sheet: S10 Geo. distances (pop.)
in km	Ambodisakoana	Andobo	Anjahamana	Antanambao	Sahafina	Sahamamy	Vohiposa
Ambodisakoana	0	70.43	125.64	17.05	78.13	103.59	81.28
Andobo	70.43	0	60.75	87.48	19.94	40.36	24.24
Anjahamana	125.64	60.75	0	142.08	47.56	22.05	44.4
Antanambao	17.05	87.48	142.08	0	94.69	120.04	97.68
Sahafina	78.13	19.94	47.56	94.69	0	25.53	4.42
Sahamamy	103.59	40.36	22.05	120.04	25.53	0	22.36
Vohiposa	81.28	24.24	44.4	97.68	4.42	22.36	0

[truncated: 5 more sheets: S11 Genetic distances (ind.), S12 Genetic distances (pop.), S13 Coalescent estimates, S14 gdi, References]
